# Supplementary material for: Plasma mitochondrial DNA is elevated in obese type 2 diabetes mellitus patients and correlates positively with insulin resistance
Source: PLoS One. 2019 Oct 10;14(10):e0222278. doi: 10.1371/journal.pone.0222278 (PMC6786592; doi:10.1371/journal.pone.0222278)
Supplement: S1 Dataset — (XLS) [file pone.0222278.s001.xls]

## Sheet: Sheet1
Table 3
Patient ID	ND4, AU	Cox1, AU	D-loop, AU	18S rRNA, AU
HC1	0.41717	0.58598	0.72059	0.53988
HC2	0.83222	1.63039	1.11564	0		HC-Healthy Control, T2D-type 2 diabetes
HC3	0.44293	0.41032	0.33077	0
HC4	1.94588	4.77082	2.34648	0
HC5	0.56845	0.52514	0.4991	2.62894
HC6	1	1	1	1
HC7	0.25524	0.23231	0.21874	6.23
HC8	1.06051	0.41222	0.8	2.7
HC9	0.58287	0.67233	0.66854	2.8
HC10	0.5889	0.64172	0.67715	0.5
HC11	1.88523	1.8314	1.45226	0.68
T2D1	15.3403	15.501	13.7279	4.56
T2D2	5.25136	5.36834	4.09526	0
T2D3	14.3806	15.4037	9.66341	3.6
T2D4	20.0776	4.59192	13.5253	7.78
T2D5	2.9039	3.27446	3.02468	2.05
T2D6	18.2665	9.43411	12.4513	0
T2D7	4.09811	3.70869	3.56754	0
T2D8	4.7434	5.02927	4.79096	0
T2D9	15.5396	6.16315	12.2448	0
Figure 1	A			B			C
	Gene, AU			Gene, AU			Gene, AU
Patient ID	ND4	HOMA-IR		D-loop	HOMA-IR		Cox1	HOMA-IR
HC1	0.41717	0.93		0.72059	0.93		0.58598	0.93
HC2	0.83222	1.15		1.11564	1.15		1.63039	1.15
HC3	0.44293	2.33		0.33077	2.33		0.41032	2.33
HC4	1.94588	2.92		2.34648	2.92		4.77082	2.92
HC5	0.56845	3.29		0.4991	3.29		0.52514	3.29
HC6	1	2.2		1	2.2		1	2.2
HC7	0.25524	4.3		0.21874	4.3		0.23231	4.3
HC8	1.06051	1.58		0.8	1.58		0.41222	1.58
HC9	0.58287	1.45		0.66854	1.45		0.67233	1.45
HC10	0.5889	0.46		0.67715	0.46		0.64172	0.46
HC11	1.88523	2.16		1.45226	2.16		1.8314	2.16
T2D1	15.3403	5		13.7279	5		15.501	5
T2D2	5.25136	16.43		4.09526	16.43		5.36834	16.43
T2D3	14.3806	6.6		9.66341	6.6		15.4037	6.6
T2D4	20.0776	6.5		13.5253	6.5		4.59192	6.5
T2D5	2.9039	6.85		3.02468	6.85		3.27446	6.85
T2D6	18.2665	4.07		12.4513	4.07		9.43411	4.07
T2D7	4.09811	3.47		3.56754	3.47		3.70869	3.47
T2D8	4.7434	14.09		4.79096	14.09		5.02927	14.09
T2D9	15.5396	49.96		12.2448	49.96		6.16315	49.96
